# Supplementary material for: Enzalutamide-Induced Upregulation of PCAT6 Promotes Prostate Cancer Neuroendocrine Differentiation by Regulating miR-326/HNRNPA2B1 Axis
Source: Front Oncol. 2021 Jun 30;11:650054. doi: 10.3389/fonc.2021.650054 (PMC8278330; doi:10.3389/fonc.2021.650054)
Supplement: Supplementary file 5 [file Table_2.xlsx]

## Sheet: ENCORI_hg19_CLIP-seq_miRNA-targ
#please cite:
#Zhou KR, Liu S, Cai L, Bin L, et al. ENCORI: The Encyclopedia of RNA Interactomes.
#2.Li JH, et al.starBase v2.0: decoding miRNA-ceRNA, miRNA-ncRNA and protein-RNA interaction networks from large-scale CLIP-Seq data , Nucleic Acids Res. 2014 Jan;42:D92-7.
miRNAid	miRNAname	geneID	geneName	geneType	chromosome	narrowStart	narrowEnd	broadStart	broadEnd	strand	clipExpNum	degraExpNum	RBP	PITA	RNA22	miRmap	microT	miRanda	PicTar	TargetScan	pancancerNum
MIMAT0000756	hsa-miR-326	ENSG00000160058	BSDC1	protein_coding	chr1	32830860	32830866	32830859	32830887	-	14	2	AGO1,AGO1-4,AGO2	1	0	1	1	1	1	1	3
MIMAT0000756	hsa-miR-326	ENSG00000130695	CEP85	protein_coding	chr1	26603875	26603881	26603854	26603882	+	7	0	AGO1,AGO2	1	0	1	1	1	1	1	3
MIMAT0000756	hsa-miR-326	ENSG00000116191	RALGPS2	protein_coding	chr1	178885667	178885673	178885646	178885674	+	2	0	AGO1-4,AGO2	1	0	1	1	1	1	1	3
MIMAT0000756	hsa-miR-326	ENSG00000172731	LRRC20	protein_coding	chr10	72060328	72060334	72060327	72060355	-	2	0	AGO1,AGO1-4	1	0	1	1	1	1	1	3
MIMAT0000756	hsa-miR-326	ENSG00000182934	SRPRA	protein_coding	chr11	126132874	126132880	126132873	126132901	-	37	0	AGO1,AGO1-4,AGO2	1	0	1	1	1	1	1	1
MIMAT0000756	hsa-miR-326	ENSG00000172819	RARG	protein_coding	chr12	53604687	53604692	53604686	53604714	-	6	0	AGO1-4,AGO2	1	0	1	1	1	1	1	7
MIMAT0000756	hsa-miR-326	ENSG00000102531	FNDC3A	protein_coding	chr13	49783331	49783337	49783310	49783338	+	8	0	AGO1,AGO2,AGO3	1	0	1	1	1	1	1	5
MIMAT0000756	hsa-miR-326	ENSG00000125249	RAP2A	protein_coding	chr13	98120043	98120049	98120022	98120050	+	1	0	AGO2	1	0	1	1	1	1	1	2
MIMAT0000756	hsa-miR-326	ENSG00000133935	ERG28	protein_coding	chr14	76117494	76117499	76117493	76117512	-	10	0	AGO1-4,AGO2	1	0	1	0	1	1	1	8
MIMAT0000756	hsa-miR-326	ENSG00000166887	VPS39	protein_coding	chr15	42452903	42452909	42452902	42452930	-	1	0	AGO1-4	1	0	1	1	1	1	1	9
MIMAT0000756	hsa-miR-326	ENSG00000166233	ARIH1	protein_coding	chr15	72878845	72878850	72878823	72878851	+	6	0	AGO1-4,AGO2	0	0	1	1	1	1	1	5
MIMAT0000756	hsa-miR-326	ENSG00000103222	ABCC1	protein_coding	chr16	16236752	16236758	16236740	16236759	+	2	0	AGO2	1	0	1	0	1	1	1	3
MIMAT0000756	hsa-miR-326	ENSG00000062038	CDH3	protein_coding	chr16	68732938	68732943	68732925	68732944	+	1	0	AGO1-4	0	0	1	0	1	1	1	6
MIMAT0000756	hsa-miR-326	ENSG00000108306	FBXL20	protein_coding	chr17	37417573	37417578	37417572	37417600	-	1	0	AGO2	1	0	1	1	1	1	1	7
MIMAT0000756	hsa-miR-326	ENSG00000175931	UBE2O	protein_coding	chr17	74386046	74386051	74386045	74386065	-	3	1	AGO1-4,AGO2	1	0	1	0	1	1	1	3
MIMAT0000756	hsa-miR-326	ENSG00000125746	EML2	protein_coding	chr19	46112835	46112841	46112818	46112862	-	1	1	AGO1-4	1	0	1	2	1	1	1	7
MIMAT0000756	hsa-miR-326	ENSG00000099864	PALM	protein_coding	chr19	748295	748301	748274	748302	+	2	1	AGO1-4,AGO2	1	0	1	1	1	1	1	3
MIMAT0000756	hsa-miR-326	ENSG00000011304	PTBP1	protein_coding	chr19	810920	810925	810898	810926	+	6	0	AGO1-4,AGO2	1	0	1	1	1	1	1	7
MIMAT0000756	hsa-miR-326	ENSG00000105220	GPI	protein_coding	chr19	34891033	34891038	34891011	34891039	+	18	2	AGO1-4,AGO2	1	0	1	1	1	1	1	4
MIMAT0000756	hsa-miR-326	ENSG00000125618	PAX8	protein_coding	chr2	113976046	113976052	113976045	113976073	-	1	1	AGO1-4	1	0	1	1	1	1	1	5
MIMAT0000756	hsa-miR-326	ENSG00000163251	FZD5	protein_coding	chr2	208627602	208627607	208627601	208627629	-	5	0	AGO1-4,AGO2	1	0	1	1	1	1	1	1
MIMAT0000756	hsa-miR-326	ENSG00000130147	SH3BP4	protein_coding	chr2	235964125	235964131	235964113	235964132	+	6	0	AGO1,AGO1-4,AGO2	1	0	1	0	1	1	1	5
MIMAT0000756	hsa-miR-326	ENSG00000204070	SYS1	protein_coding	chr20	43996448	43996454	43996436	43996455	+	1	0	AGO2	1	0	1	0	1	1	1	4
MIMAT0000756	hsa-miR-326	ENSG00000169714	CNBP	protein_coding	chr3	128888647	128888653	128888646	128888674	-	9	0	AGO1,AGO1-4,AGO2	1	0	1	1	1	1	1	7
MIMAT0000756	hsa-miR-326	ENSG00000172939	OXSR1	protein_coding	chr3	38294835	38294841	38294814	38294842	+	3	0	AGO1-4,AGO2	1	0	1	1	1	1	1	4
MIMAT0000756	hsa-miR-326	ENSG00000164024	METAP1	protein_coding	chr4	99983742	99983748	99983730	99983749	+	6	0	AGO1-4,AGO2	1	0	1	0	1	1	1	9
MIMAT0000756	hsa-miR-326	ENSG00000120709	FAM53C	protein_coding	chr5	137685043	137685049	137685022	137685050	+	7	0	AGO1,AGO2,AGO3	1	0	1	1	1	1	1	5
MIMAT0000756	hsa-miR-326	ENSG00000155506	LARP1	protein_coding	chr5	154194331	154194337	154194310	154194338	+	18	2	AGO1,AGO1-4,AGO2	1	0	1	1	1	1	1	2
MIMAT0000756	hsa-miR-326	ENSG00000025796	SEC63	protein_coding	chr6	108192297	108192303	108192296	108192315	-	4	0	AGO1-4,AGO2	1	0	1	0	1	1	1	3
MIMAT0000756	hsa-miR-326	ENSG00000122566	HNRNPA2B1	protein_coding	chr7	26231921	26231926	26231920	26231948	-	16	0	AGO1,AGO1-4,AGO2	1	0	1	1	1	1	1	6
MIMAT0000756	hsa-miR-326	ENSG00000137076	TLN1	protein_coding	chr9	35697561	35697567	35697560	35697588	-	17	1	AGO1-4,AGO2	1	0	1	1	1	1	1	4
MIMAT0000756	hsa-miR-326	ENSG00000041982	TNC	protein_coding	chr9	117783395	117783400	117783394	117783422	-	3	1	AGO1-4,AGO2	1	0	1	1	1	1	1	6
MIMAT0000756	hsa-miR-326	ENSG00000106991	ENG	protein_coding	chr9	130577992	130577997	130577991	130578019	-	1	0	AGO1-4	1	0	1	1	1	1	1	1
MIMAT0000756	hsa-miR-326	ENSG00000147852	VLDLR	protein_coding	chr9	2654229	2654235	2654208	2654236	+	19	0	AGO1,AGO1-4,AGO2,AGO3	1	0	1	1	1	1	1	9
MIMAT0000756	hsa-miR-326	ENSG00000177189	RPS6KA3	protein_coding	chrX	20168996	20169001	20168995	20169014	-	3	0	AGO1-4,AGO2	1	0	1	0	1	1	1	2
MIMAT0000756	hsa-miR-326	ENSG00000126767	ELK1	protein_coding	chrX	47494961	47494967	47494960	47494988	-	2	0	AGO1-4	1	0	1	1	1	1	1	2
MIMAT0000756	hsa-miR-326	ENSG00000049769	PPP1R3F	protein_coding	chrX	49143863	49143869	49143842	49143870	+	1	0	AGO1-4	1	0	1	1	1	1	1	5
