# Supplementary material for: Enzalutamide-Induced Upregulation of PCAT6 Promotes Prostate Cancer Neuroendocrine Differentiation by Regulating miR-326/HNRNPA2B1 Axis
Source: Front Oncol. 2021 Jun 30;11:650054. doi: 10.3389/fonc.2021.650054 (PMC8278330; doi:10.3389/fonc.2021.650054)
Supplement: Supplementary file 6 [file Table_3.xls]

#please cite:
#1.Zhou KR, Liu S, Cai L, et al. starBase: decoding the atlas of miRNA-target, RNA-RNA and protein-RNA interactions.
#2.Li JH, et al.starBase v2.0: decoding miRNA-ceRNA, miRNA-ncRNA and protein-RNA interaction networks from large-scale CLIP-Seq data , Nucleic Acids Res. 2014 Jan;42:D92-7.
miRNAid	miRNAname	geneID	geneName	geneType	chromosome	start	end	strand	clipExpNum	degraExpNum	RBP	merClass	miRseq	align	targetSeq	pancancerNum
MIMAT0019853	hsa-miR-4731-5p	ENSG00000228288	PCAT6	antisense	chr1	202780090	202780108	+	1	0	AGO1	7mer-m8	gugugaGUACACCG--GGGGUCGu	| || ||| |||||||	#NAME?	1
MIMAT0022726	hsa-miR-1306-5p	ENSG00000228288	PCAT6	antisense	chr1	202780096	202780117	+	1	0	AGO1	7mer-m8	accugcaaacguccCCUCCACc	|||||||	ggcaaccccagccuGGAGGUGc	1
MIMAT0004693	hsa-miR-330-5p	ENSG00000228288	PCAT6	antisense	chr1	202780116	202780138	+	1	0	AGO1	7mer-m8	cgGAUUCUGUGUC-CGGGUCUCu	| ::| |: || |||||||	gcCGGGGCCGGAGCUCCCAGAGg	8	ÒÖ°©
MIMAT0000756	hsa-miR-326	ENSG00000228288	PCAT6	antisense	chr1	202780119	202780138	+	1	0	AGO1	7mer-m8	gaCCUCCUUCCCGGGUCUCc	|| |:|| |||||||	ggGGCCGGAGCUCCCAGAGg	9	ÒÖ°©
MIMAT0000435	hsa-miR-143-3p	ENSG00000228288	PCAT6	antisense	chr1	202780873	202780894	+	1	0	AGO1-4	7mer-m8	cucgAUGUCAC-GAAGUAGAGu	| || || | |||||||	ccaaUUCAAUGCCAUCAUCUCu	12	ÒÖ°©
MIMAT0019924	hsa-miR-4770	ENSG00000228288	PCAT6	antisense	chr1	202780874	202780894	+	1	0	AGO1-4	7mer-m8	ucgAUGUCAC---AGUAGAGu	| || || |||||||	caaUUCAAUGCCAUCAUCUCu	9
MIMAT0000455	hsa-miR-185-5p	ENSG00000228288	PCAT6	antisense	chr1	202780874	202780897	+	1	0	AGO1-4	7mer-m8	aguccuUGACGGAA--AGAGAGGu	| |||| | |||||||	caauucAAUGCCAUCAUCUCUCCu	8	ÒÖ°©
MIMAT0019704	hsa-miR-4644	ENSG00000228288	PCAT6	antisense	chr1	202780874	202780897	+	1	0	AGO1-4	7mer-m8	gaagacagagaaaAG-AGAGAGGu	|| |||||||	caauucaaugccaUCAUCUCUCCu	3
MIMAT0023713	hsa-miR-6088	ENSG00000228288	PCAT6	antisense	chr1	202780875	202780894	+	1	0	AGO1-4	7mer-m8	gcgggggggcGAAGUAGAGa	| |||||||	aauucaaugcCAUCAUCUCu	0
MIMAT0019948	hsa-miR-4784	ENSG00000228288	PCAT6	antisense	chr1	202780878	202780899	+	1	0	AGO1-4	8mer	agUCAGGGUCGU--AGAGGAGu	| | ||| || |||||||	ucAAUGCCAUCAUCUCUCCUCa	3
MIMAT0016858	hsa-miR-4306	ENSG00000228288	PCAT6	antisense	chr1	202780879	202780897	+	1	0	AGO1-4	7mer-m8	augACGGAA--AGAGAGGu	|||| | |||||||	caaUGCCAUCAUCUCUCCu	3
MIMAT0018194	hsa-miR-3150b-3p	ENSG00000228288	PCAT6	antisense	chr1	202780879	202780899	+	1	0	AGO1-4	8mer	gguuggagcugcuAGAGGAGu	|||||||	caaugccaucaucUCUCCUCa	4
MIMAT0004954	hsa-miR-543	ENSG00000228288	PCAT6	antisense	chr1	202780905	202780925	+	1	1	AGO1-4	7mer-m8	uucuUCACGUGGCGCUUACAAa	:|||| |:| |||||||	ucucGGUGCCCUG-GAAUGUUu	2	´Ù°©
MIMAT0003165	hsa-miR-545-3p	ENSG00000228288	PCAT6	antisense	chr1	202780909	202780930	+	1	1	AGO1-4	7mer-m8	cguguguuaUUUACAAACGACu	:|||||||||||	ggugcccugGAAUGUUUGCUGu	1
MIMAT0002877	hsa-miR-513a-5p	ENSG00000228288	PCAT6	antisense	chr1	202780931	202780947	+	1	0	AGO1-4	8mer	uaCUGUGGAGGGACACUu	||:::| ||||||||	caGAUGUC-CCCUGUGAa	3
